# Supplementary material for: Optimal Choice as First-Line Therapy for Patients with Triple-Negative Breast Cancer: A Bayesian Network Meta-Analysis
Source: Curr Oncol. 2022 Nov 25;29(12):9172–80. doi: 10.3390/curroncol29120718 (PMC9777258; doi:10.3390/curroncol29120718)
Supplement: Supplementary file 1 [file curroncol-29-00718-s001.zip]

Archive with 1 entries (1 files):
- curroncol-2002170-supplementary.pdf
